# Supplementary material for: Gluten Degradation by the Gut Microbiota of Ulcerative Colitis Patients
Source: Microorganisms. 2022 Dec 21;11(1):12. doi: 10.3390/microorganisms11010012 (PMC9867242; doi:10.3390/microorganisms11010012)
Supplement: Supplementary file 1 [file microorganisms-11-00012-s001.zip]

Archive with 1 entries (1 files):
- microorganisms-2070272-supplementary.pdf
